# Supplementary material for: Ethnomedicinal and Ethnobotanical Survey in the Aosta Valley Side of the Gran Paradiso National Park (Western Alps, Italy)
Source: Plants (Basel). 2022 Jan 9;11(2):170. doi: 10.3390/plants11020170 (PMC8778718; doi:10.3390/plants11020170)
Supplement: Supplementary file 1 [file plants-11-00170-s001.zip]

Archive with 1 entries (1 files):
- plants-1524754-supplementary.pdf
